# Supplementary material for: Investigation of the Impact of Hydrogen Bonding Degree in Long Single-Stranded DNA (ssDNA) Generated with Dual Rolling Circle Amplification (RCA) on the Preparation and Performance of DNA Hydrogels
Source: Biosensors (Basel). 2023 Jul 23;13(7):755. doi: 10.3390/bios13070755 (PMC10377478; doi:10.3390/bios13070755)
Supplement: Supplementary file 1 [file biosensors-13-00755-s001.zip]

Archive with 1 entries (1 files):
- biosensors-2497439-supplementary.pdf
